# Supplementary material for: Interindividual variability in transgene mRNA and protein production following adeno-associated virus gene therapy for hemophilia A
Source: Nat Med. 2022 Apr 11;28(4):789–97. doi: 10.1038/s41591-022-01751-0 (PMC9018415; doi:10.1038/s41591-022-01751-0)
Supplement: Supplementary file 4 — Statistical source data (Fig. 2a–d). [file 41591_2022_1751_MOESM4_ESM.xlsx]

## Sheet: Fig.2a
	Participant 1	Participant 11	Participant 15	Participant 3	Participant 4
	0.00222	0.248	0.0289	1.13	0.71
			0.0321	0.889	0.761
			0.032	0.734	0.518
			0.024	1.47
Mean	0.00222	0.248	0.02925	1.05575	0.663

## Sheet: Fig.2b
	Ratio FVIII RNA/circular full-length DNA
P1	0.0229
P11	0.149
P15	0.0227
P3	0.339
P4	0.156

## Sheet: Fig.2c
	FVIII RNA (% positive hepatocytes)
P11	24.48
P15	15.78

## Sheet: Fig 2d
	Group A			Group B			Unpaired t-test
Participant 11			Participant 15				Table Analyzed	RISH Foci Per Cell
2.9	2.9	2212	2	1.7	1397
(Mean)	(SD)	(N)	(Mean)	(SD)	(N)		Column B	P15
							vs.	vs.
							Column A	P11
							Unpaired t test
							P value	4.24e-29
							P value summary	****
							Significantly different (P < 0.05)?	Yes
							One- or two-tailed P value?	Two-tailed
							t, df	t=10.51, df=3607
							How big is the difference?
							Mean of column A	2.9
							Mean of column B	2
							Difference between means (B - A) ± SEM	-0.9000 ± 0.08560
							95% confidence interval	-1.068 to -0.7322
							R squared (eta squared)	0.02974
							F test to compare variances
							F, DFn, Dfd	2.910, 2211, 1396
							P value	<0.0001
							P value summary	****
							Significantly different (P < 0.05)?	Yes
							Data analyzed
							Sample size, column A	2212
							Sample size, column B	1397
