# Supplementary material for: Interindividual variability in transgene mRNA and protein production following adeno-associated virus gene therapy for hemophilia A
Source: Nat Med. 2022 Apr 11;28(4):789–97. doi: 10.1038/s41591-022-01751-0 (PMC9018415; doi:10.1038/s41591-022-01751-0)
Supplement: Supplementary file 5 — Statistical source data (Figs. 3a,b). [file 41591_2022_1751_MOESM5_ESM.xlsx]

## Sheet: Fig.3a
	FVIII RNA/YWHZ	PHF5A (Geneid: ENSG00000100410)
P15	0.0289007	2
P11	0.247863	10
P4	0.710419	9
P3	1.12992	14

## Sheet: Fig.3b
	HDAC9
P11	6.7
P15	0
P3	10.2
P4	7.8
