# Supplementary material for: Interindividual variability in transgene mRNA and protein production following adeno-associated virus gene therapy for hemophilia A
Source: Nat Med. 2022 Apr 11;28(4):789–97. doi: 10.1038/s41591-022-01751-0 (PMC9018415; doi:10.1038/s41591-022-01751-0)
Supplement: Supplementary file 6 — Component images for confocal image of LAMP2, GRP78 and hFVIII protein co-staining (Fig. 4a). Statistical source data (Figs. 4b,c,e,f). [file 41591_2022_1751_MOESM6_ESM.xlsx]

## Sheet: Fig.4b (Left)
	FVIII-positive hepatocytes	FVIII-negative hepatocytes
P11	14547.7	12198.2
P3	11650.8	11363.8
P4	9214.62	10116.7

## Sheet: Fig.4b (Right)
FVIII Intensity per cell	Grp78 Mean Intensity
15526	12154.2
11572.6	10557
9654.24	11697.1
13688.8	11924.6
11186.6	11956.9
18173.6	11607.7
14255.3	11139.1
14915	10647.8
11963.7	12936.3
16823.8	10870.6
4514.84	11651.4
17247	11993.8
19496.7	13142.1
16103.5	13763
16138.5	10737.5
16218.2	11445.3
17163.5	12174.8
15977.6	11455.5
16896.3	12023.6
14997	12462.8
20375.2	11597.2
12789.7	10915.5
7208.73	11612.1
17846.5	11313.1
18603	11380.9
17570.5	13260
11995.3	11748.7
15519.6	9716.33
15348	11878.7
15375	11055.3
15961.9	11540.7
14634.9	12935.5
10789.1	11531.6
15370	12004
11055.7	10991.1
17681.1	12626.4
16320.5	11504.3
15073.8	12057.2
15725.8	11038.4
15956.8	11056.7
15678.5	12170.4
10573.9	14495.2
10573.9	10560.7
14079.9	11417
10573.9	11841.4
17461.8	11454.5
10573.9	11945.2
14650.8	12443
12932.6	10575.9
16574	11919.7
10848.9	9991.15
11957.9	10800.4
12882.6	11638.2
9008.06	10248.5
11019	12162.7
5888.78	11364
11910.2	11537.9
11104.5	11458.2
12048.1	11517.8
15727.2	11540.6
12186.3	13001.8
14510.4	13327.9
12186.3	12949.8
18685.8	12834.1
12186.3	14267.4
17014.3	12337.4
11556	15995
4661.84	10664.4
17244.8	14420.6
8950.2	15506.9
7911.62	16207.9
7911.62	16821.1
7911.62	11810.6
4854.99	14992.2
4854.99	11791.2
2604.32	14746.4
8620.17	12173.7
8620.17	16306.2
13998	14546.7
8620.17	16983.7
8620.17	13783
8620.17	12955.7
8620.17	13907.9
8620.17	14765
8620.17	13803
8620.17	13792.9
10173.4	15125
10173.4	14633.3
10173.4	12081.1
15537.5	13644.9
10173.4	13147
10173.4	16119.3
10173.4	13114.9
10173.4	15543.2
20095.8	15782
8923.23	15519.8
8923.23	14795
7923.58	13819.8
5563.13	9482.75
6149.7	14666.3
8682.68	10096.9
8682.68	14320.8
14886.8	12486.5
8033.57	12586.8
8033.57	11266.6
5894.2	14416.5
8581.84	11449.9
9428.47	9297.3
10033.6	10868.1
10219.4	9575.61
10219.4	10309.2
16961.8	12207.9
11248.1	10494.3
11248.1	8781.63
10558.8	9191.6
11110.5	9927.36
10646.3	9713.17
10646.3	9875.95
9987.61	10275.6
14445.3	10045.1
9835.77	10035.2
13136.2	11390
13264.9	8774.41
16123.9	9664.91
12662.8	10701.2
9048.84	10752.1
8844.67	9674.55
12677.7	8989.72
10379.1	7818.28
13357.4	8803.75
24571	8599.49
9691.39	10675.5
6795.38	11265.2
10498.4	11937.9

## Sheet: Fig.4c
	P15*	P11	P4	P3
Geneid ENSG00000044574 HSPA5 (GRP78)	415.758	272.404	195.065	106.274	Total TPM	R	n	T statistic	degree of freedom	p-value for correlation
					989.501	0.999589	3	34.8587	1	0.0182578
FVIII activity		18.6	13.5	8.2
*Participant 15 is not included in the figure

## Sheet: Fig.4e
	GRP78 Intensity/cell	GRP78 TPM		Simple linear regression	GRP78 TPM
P11	1.2	272		Best-fit values
P15	1.71*	416*		Slope	168
P5	0.498	195		Y-intercept	76.66
P3	0.344	106		X-intercept	-0.4563
				1/slope	0.005953
*Participant 15 is not included in the figure
				Std. Error
				Slope	70.18
				Y-intercept	54.46
				95% Confidence Intervals
				Slope	-723.8 to 1060
				Y-intercept	-615.3 to 768.6
				X-intercept	-infinity to +infinity
				Goodness of Fit
				R squared	0.8514
				Sy.x	45.29
				Is slope significantly non-zero?
				F	5.729
				DFn, DFd	1, 1
				P value	0.2519
				Deviation from zero?	Not Significant
				Equation	Y = 168.0*X + 76.66
				Data
				Number of X values	3
				Maximum number of Y replicates	1
				Total number of values	3
				Number of missing values	0

## Sheet: Fig.4f
GRP78 mean intensity (IHC) [N=32 normal human liver FFPE samples]
1.96e-10
2.42e-10
4.17e-10
5.17e-10
7.51e-10
7.72e-10
8.64e-10
8.81e-10
9.31e-10
1.37e-09
1.59e-09
1.59e-09
1.69e-09
1.8e-09
2.85e-09
3.55e-09
4.91e-09
5.77e-09
5.8e-09
9.9e-09
1.33e-08
1.69e-08
2.19e-08
2.68e-08
2.78e-08
4.09e-08
5.1e-08
5.3e-08
1.17e-07
1.72e-07
3e-07
4.05e-07
