# Supplementary material for: Interindividual variability in transgene mRNA and protein production following adeno-associated virus gene therapy for hemophilia A
Source: Nat Med. 2022 Apr 11;28(4):789–97. doi: 10.1038/s41591-022-01751-0 (PMC9018415; doi:10.1038/s41591-022-01751-0)
Supplement: Supplementary file 8 — Statistical source data (Extended Data Figs. 4a–e). [file 41591_2022_1751_MOESM8_ESM.xlsx]

## Sheet: ExtDataFig.4a-c
RNA
Normalize to ActinB
	Participant 1	Participant 11	Participant 15	Participant 3	Participant 4
	0.000236	0.0204	0.00527	0.0445	0.0341
			0.00461	0.025	0.0314
			0.00767	0.0399	0.0274
			0.00554	0.0833
Mean	0.000236	0.0204	0.0057725	0.048175	0.0309667
Extended Data Fig. 4a: Normalize to ActinB
	Participant 1	Participant 11	Participant 15	Participant 3	Participant 4
FVIII RNA/Actb	0.000236	0.0204	0.0057725	0.048175	0.0309667
RNA
Normalize to Rplp0
	Participant 1	Participant 11	Participant 15	Participant 3	Participant 4
	5.44e-05	0.0045	0.000924	0.0476	0.0359
	6.06699e-05	0.00367465	0.000947	0.0424	0.03
			0.00122	0.0327	0.0274
			0.00112	0.0793
Mean	5.75349e-05	0.00408733	0.00105275	0.0505	0.0311
Extended Data Fig. 4b: Normalize to Rplp0
	Participant 1	Participant 11	Participant 15	Participant 3	Participant 4
FVIII RNA/Rplp0	5.75349e-05	0.0041	0.00105275	0.0505	0.0311
Normalize to YWHAZ
	Participant 1	Participant 11	Participant 15	Participant 3	Participant 4
	0.00222	0.248	0.0289	1.13	0.71
			0.0321	0.889	0.761
			0.032	0.734	0.518
			0.024	1.47
Mean		0.248	0.02925	1.05575	0.663
Extended Data Fig. 4c: Normalize to YWHAZ
	Participant 1	Participant 11	Participant 15	Participant 3	Participant 4
FVIII RNA/YWHAZ	0.00222	0.248	0.02925	1.05575	0.663

## Sheet: ExtDataFig.4d
	ddPCR FVIII RNA	RISH foci sum
Participant 1	0.15	5.02959e-05
Participant 11	15.73	0.00152518
Participant 15	11.86	0.000570103
Participant 3	5.06	0.00064532
Participant 4	17	0.0013845

## Sheet: ExtDataFig.4e
	FVIII transcript normalized YWHAZ	FVIII activity, CS assay (IU/dL)	Timepoint
Participant 1	0.00222	<3	W180
Participant 11	0.248	18.6	W116
Participant 15	0.02925	<3	W100
Participant 3	1.05575	8.2	W170
Participant 4	0.663	13.5	W158
Correlation:		-0.999635
