# Supplementary material for: Interindividual variability in transgene mRNA and protein production following adeno-associated virus gene therapy for hemophilia A
Source: Nat Med. 2022 Apr 11;28(4):789–97. doi: 10.1038/s41591-022-01751-0 (PMC9018415; doi:10.1038/s41591-022-01751-0)
Supplement: Supplementary file 9 — Statistical source data (Extended Data Figs. 5a–c). [file 41591_2022_1751_MOESM9_ESM.xlsx]

## Sheet: ExtDataFig.5a
Geneid	Gene name	Gene description	Participant 11	Participant 4	Participant 3	Participant 15
ENSG00000173207	CKS1B	CDC28 protein kinase regulatory subunit 1B [Source:HGNC Symbol;Acc:19083]	12.2	3.6	25.4	0.5
ENSG00000153071	DAB2	Dab, mitogen-responsive phosphoprotein, homolog 2 (Drosophila) [Source:HGNC Symbol;Acc:2662]	22.9	16.6	23.2	7.4
ENSG00000175197	DDIT3	DNA-damage-inducible transcript 3 [Source:HGNC Symbol;Acc:2726]	20.1	14.2	93	8
ENSG00000111145	ELK3	ELK3, ETS-domain protein (SRF accessory protein 2) [Source:HGNC Symbol;Acc:3325]	4.1	6.8	5.3	1.5
ENSG00000135373	EHF	ets homologous factor [Source:HGNC Symbol;Acc:3246]	2.4	2.9	2.4	0.6
ENSG00000067082	KLF6	Kruppel-like factor 6 [Source:HGNC Symbol;Acc:2235]	22.2	15.8	30.2	4.7
ENSG00000100410	PHF5A	PHD finger protein 5A [Source:HGNC Symbol;Acc:18000]	9.7	8.6	13.6	1.6
ENSG00000166949	SMAD3	SMAD family member 3 [Source:HGNC Symbol;Acc:6769]	14.4	10.5	26.3	5.5
ENSG00000184402	SS18L1	synovial sarcoma translocation gene on chromosome 18-like 1 [Source:HGNC Symbol;Acc:15592]	9	8.8	9.7	2.2
ENSG00000137413	TAF8	TAF8 RNA polymerase II, TATA box binding protein (TBP)-associated factor, 43kDa [Source:HGNC Symbol;Acc:17300]	3.5	10.8	6.4	1.3
ENSG00000166313	APBB1	amyloid beta (A4) precursor protein-binding, family B, member 1 (Fe65) [Source:HGNC Symbol;Acc:581]	6.3	9	8.2	1.3
ENSG00000163217	BMP10	bone morphogenetic protein 10 [Source:HGNC Symbol;Acc:20869]	11.9	17.5	46.4	2.9
ENSG00000012822	CALCOCO1	calcium binding and coiled-coil domain 1 [Source:HGNC Symbol;Acc:29306]	18.8	30.8	32.2	7.3
ENSG00000092529	CAPN3	calpain 3, (p94) [Source:HGNC Symbol;Acc:1480]	8	5.2	14.3	2.8
ENSG00000198707	CEP290	centrosomal protein 290kDa [Source:HGNC Symbol;Acc:29021]	48.1	36.6	49.1	14.7
ENSG00000123374	CDK2	cyclin-dependent kinase 2 [Source:HGNC Symbol;Acc:1771]	8.3	7.5	15	2.1
ENSG00000176390	CRLF3	cytokine receptor-like factor 3 [Source:HGNC Symbol;Acc:17177]	8.6	8.5	10.5	2.4
ENSG00000168395	ING5	inhibitor of growth family, member 5 [Source:HGNC Symbol;Acc:19421]	4.5	15	8.4	1
ENSG00000104365	IKBKB	inhibitor of kappa light polypeptide gene enhancer in B-cells, kinase beta [Source:HGNC Symbol;Acc:5960]	9.8	11.8	18.7	1.8
ENSG00000125347	IRF1	interferon regulatory factor 1 [Source:HGNC Symbol;Acc:6116]	5.2	9.2	10.9	1.3
ENSG00000117595	IRF6	interferon regulatory factor 6 [Source:HGNC Symbol;Acc:6121]	25.8	10.4	35.2	6.9
ENSG00000042429	MED17	mediator complex subunit 17 [Source:HGNC Symbol;Acc:2375]	9.7	6.7	16.5	3.6
ENSG00000084764	MAPRE3	microtubule-associated protein, RP/EB family, member 3 [Source:HGNC Symbol;Acc:6892]	6.8	10	13.5	1.4
ENSG00000125450	NUP85	nucleoporin 85kDa [Source:HGNC Symbol;Acc:8734]	28.9	21.9	32	6.7
ENSG00000182621	PLCB1	phospholipase C, beta 1 (phosphoinositide-specific) [Source:HGNC Symbol;Acc:15917]	6.3	11	22.1	2.4
ENSG00000168159	RNF187	ring finger protein 187 [Source:HGNC Symbol;Acc:27146]	4.9	9.5	7.7	1.3
ENSG00000119699	TGFB3	transforming growth factor, beta 3 [Source:HGNC Symbol;Acc:11769]	7.9	4.7	27.3	0.6
ENSG00000067369	TP53BP1	tumor protein p53 binding protein 1 [Source:HGNC Symbol;Acc:11999]	22.5	34.5	46.7	5.6
ENSG00000109906	ZBTB16	zinc finger and BTB domain containing 16 [Source:HGNC Symbol;Acc:12930]	37	29.7	42.8	10.1

## Sheet: ExtDataFig.5b
Geneid	Gene name	Gene description	Participant 11	Participant 4	Participant 3	Participant 15
ENSG00000169715	MT1E	metallothionein 1E [Source:HGNC Symbol;Acc:7397]	824.2	1926	393.7	3368
ENSG00000198417	MT1F	metallothionein 1F [Source:HGNC Symbol;Acc:7398]	156.2	237.1	93.2	632.2
ENSG00000125144	MT1G	metallothionein 1G [Source:HGNC Symbol;Acc:7399]	1376.8	1762.2	567.1	5142.6
ENSG00000205358	MT1H	metallothionein 1H [Source:HGNC Symbol;Acc:7400]	61.5	37.2	115.2	1127.8
ENSG00000205364	MT1M	metallothionein 1M [Source:HGNC Symbol;Acc:14296]	75.3	39.4	71.5	279.2
ENSG00000187193	MT1X	metallothionein 1X [Source:HGNC Symbol;Acc:7405]	305.9	343.1	174.4	1310.4

## Sheet: ExtDataFig.5c
Geneid	Gene name	Gene description	Participant 11	Participant 15	Participant 3	Participant 4
ENSG00000101076	HNF4a	hepatocyte nuclear factor 4 alpha	42.6173	40.2695	140.994	63.8063
ENSG00000135100	HNF1	hepatocyte nuclear factor 1 alpha	4.74326	8.20969	21.2799	33.8394
ENSG00000245848	CEBPa	CCAAT/enhancer-binding protein alpha	0.73102	0.490288	2.33534	0.449091
