# Supplementary material for: Interindividual variability in transgene mRNA and protein production following adeno-associated virus gene therapy for hemophilia A
Source: Nat Med. 2022 Apr 11;28(4):789–97. doi: 10.1038/s41591-022-01751-0 (PMC9018415; doi:10.1038/s41591-022-01751-0)
Supplement: Supplementary file 10 — Statistical source data. [file 41591_2022_1751_MOESM10_ESM.xlsx]

## Sheet: ExtDataFig.6
	Non-responder	Responders			Naive
Gene ID	P15	P11	P4	P3
HDAC1	9.4	9.9	9.4	9.5	9.2
HDAC2	11	11.2	10.5	9	11.4
HDAC3	10.3	9.8	9.5	10	10
HDAC4	5.5	8.1	7.1	10.4	5.6
HDAC5	7.3	6.5	7.6	8.8	7.1
HDAC6	10.4	9.9	10.1	10	10.7
HDAC7	6.2	0.9	7.7	7.1	5
HDAC8	9.5	8.9	7.6	8.8	8.5
HDAC9	0	6.7	7.8	10.2	6.2
HDAC10	7.3	5.6	7.4	8.5	6
HDAC11	6.1	0	4.5	5.8	4.8
	Non-responder (P15)	Responders (mean: P11, P4, P3)	Naive		SD for non-responder
HDAC1	9.4	9.6	9.2		0.287499
HDAC2	11	10.2	11.4		1.14134
HDAC3	10.3	9.8	10		0.229011
HDAC4	5.5	8.5	5.6		1.70496
HDAC5	7.3	7.7	7.1		1.1664
HDAC6	10.4	10	10.7		0.135791
HDAC7	6.2	5.3	5		3.77417
HDAC8	9.5	8.4	8.5		0.752685
HDAC9	0	8.2	6.2		1.81302
HDAC10	7.3	7.1	6		1.43333
HDAC11	6.1	3.4	4.8		3.02793
Rosalind HDACs Human-biopsy-RNA
